# Supplementary material for: The Effect of CYP2D6 Phenotypes on the Pharmacokinetics of Propafenone: A Systematic Review and Meta-Analysis
Source: Pharmaceutics. 2022 Jul 11;14(7):1446. doi: 10.3390/pharmaceutics14071446 (PMC9324789; doi:10.3390/pharmaceutics14071446)
Supplement: Supplementary file 1 [file pharmaceutics-14-01446-s001.zip]

Archive with 1 entries (1 files):
- pharmaceutics-1743984-supplementary.pdf
